# Supplementary material for: Hepatorenal index for grading liver steatosis with concomitant fibrosis
Source: PLoS One. 2021 Feb 12;16(2):e0246837. doi: 10.1371/journal.pone.0246837 (PMC7880490; doi:10.1371/journal.pone.0246837)
Supplement: S1 Dataset — (XLSX) [file pone.0246837.s001.xlsx]

## Sheet: initial data
ID	SEX	AGE	Height m	Weight Kg	BMI	DM Yes (1) No (0)	Psoriais Yes(1) No(0)	Hypertension Yes (1) NO(0)	Shear Wave velocity m/s	Hepatorenal index	Fat_%	Ethinicity
3250	F	28	1.55	72.2	30.1	0	0	0	1.26	1.96	11.7	white
6848	F	48	1.6	89	34.7	0	0	0	1.15	2.8	38.2	white
7128	M	32	1.7	97	33.9	0	0	0	1.66	2.3	8.4	asian
13784	F	40	1.54	85	36	0	0	0	2.81	1.3	2.5	white
35434	M	45	1.79	121	37.8	1	0	1	2.64	1.59	17.2	white
43118	F	72	1.58	56	23.33	0	0	1	1.19	1.64	12.3	asian
51543	F	55	1.56	67	27.57	0	0	0	1.06	2.8	25.2	white
81287	F	39	1.66	78	28.8	1	0	0	3.34	1.31	2.8	white
111170	M	67	1.56	90.5	37.3	1	0	1	3.85	1.45	6.38	black
114745	M	62	1.85	115	33.62	1	0	1	0.8	2.25	19.1	white
137834	F	41	1.54	65	27.4	0	0	0	1.13	1.17	3.4	white
181681	F	82	1.54	67	28	0	0	0	3.14	1.41	8.8	white
191392	M	67	1.7	91.8	31.7	0	0	1	3.23	1.5	14	white
220422	F	61	1.51	61.2	26.84	1	0	0	3.29	1.2	1.7	latin
248282	M	47	1.8	104	32.09	0	0	0	0.85	1.65	14.9	latin
256760	F	62	1.52	83	15.57	1	0	1	2.42	1.63	18.3	white
260150	M	41	1.78	88	28.3	0	0	0	1.47	1.37	8.1	white
261311	M	65	1.65	80	29.4	0	0	0	1.48	1.29	4.9	latin
262533	F	69	1.45	79	37.6	0	0	0	2.19	1.22	10.8	white
263628	M	50	1.8	106	32.7	1	0	1	2.07	1.5	10.4	latin
264498	M	56	1.67	74	26.6	0	1	0	1.18	1.95	24.7	latin
265713	F	40	1.56	95.1	39.1	0	0	0	2.48	1.44	5.9	white
266902	M	56	1.8	97	29.9	0	1	0	1.71	1.77	26.6	white
267852	F	74	1.58	81	32.5	1	1	0	2.48	2.95	7.7	latin
267865	M	56	1.68	80	28.36	0	0	0	1.79	1.94	8.1	latin
270965	F	46	1.58	62.5	25.1	0	1	0	1.42	1.77	11.6	white
270974	M	48	1.6	77.5	30.27	0	0	0	1.4	1.82	20.8	white
272628	F	49	1.5	61	27.11	1	1	1	2.39	1.55	8	white
272691	F	61	1.56	75	30.8	1	1	1	3.19	1.37	4.9	white
272707	M	40	1.72	108	36.6	0	0	0	2.57	1.44	16.3	white
279843	M	63	1.69	93	32.6	0	1	1	3.67	1.44	2.3	white
280057	F	53	1.55	98	40.8	0	0	1	3.26	1.23	12.7	white
280953	M	46	1.7	112	38.75	0	0	0	1.98	1.56	23.2	white
284205	F	42	1.6	68	26.5	0	0	0	1.48	2.6	11.0	white
285348	F	61	1.6	90	35.1	1	1	1	3.67	1.27	4.4	white
285364	M	77	1.76	74	24.6	1	0	0	1.03	0.9	1.2	black
286714	M	55	1.68	86.5	30.6	0	0	0	1.18	2	30.1	latin
287927	F	49	1.61	79	30.5	0	1	1	1.59	1.72	20.9	white
289066	M	70	1.62	62	23.7	0	1	0	0.87	1.25	2.4	white
290212	F	61	1.54	72	30.3	0	0	1	1.26	1.04	1.3	white
292648	F	63	1.66	103	37.45	1	1	1	0.92	1.82	17.3	white
292675	M	41	1.68	77	27.3	0	1	1	0.65	1.4	8.9	white
293909	M	41	1.73	117.5	39.29	1	0	1	2.15	2.09	14.9	white
293910	F	65	1.57	60	24.39	0	1	1	1.06	1.17	4.8	white
294992	F	44	1.75	102	33.77	0	0	0	3.83	1.45	12.1	white
294999	F	60	1.46	72	33.8	0	1	0	1.11	1.77	7.3	white
296181	F	77	1.58	82.5	33.1	1	0	1	2.29	1.75	6	white
297209	F	79	1.55	55	22.91	0	1	1	2.38	1.63	15	white
297211	F	31	1.68	108	38.29	0	1	0	2.09	1.55	6.1	white
297671	M	75	1.56	59	24.27	0	1	1	0.91	1	5	white
298436	M	46	1.68	95	33.6	0	0	1	2.03	2	11.6	white
300771	M	41	1.68	56	19.8	0	1	0	1.41	1.13	2.1	white
300816	M	50	1.78	114	36	1	0	1	0.98	1.83	20.5	black
301769	M	67	1.73	83	27.7	1	0	0	1.65	1.02	10.8	white
302999	M	49	1.87	92	26.5	0	0	0	1.09	1.76	34	white
303125	M	58	1.73	89	29.8	0	0	0	3.48	1.11	5.9	white
304088	M	41	1.72	82	27.8	0	0	0	1.18	1.16	5.7	white
304183	M	53	1.93	117	31.45	0	0	0	2.71	1.74	8.9	white
305330	F	63	1.49	50	22.5	0	0	1	0.91	1.02	4.4	white
305338	M	45	1.66	88	32	0	1	0	1.77	1.03	4.4	white
307089	M	59	1.6	83.1	32.4	0	1	1	2.54	1.91	17.6	white
307602	M	46	1.86	92	26.6	0	0	0	0.89	2.4	23.0	white
307605	F	59	1.57	65	27	1	0	1	1.38	1.65	12.5	white
308785	M	68	1.6	75	29.29	0	1	0	1.69	1.19	6.1	white
311178	M	80	1.67	73	26.2	0	0	1	0.97	1.22	4.6	white
311190	F	66	1.48	53	24.2	0	1	0	3.33	1.1	6.7	white
313433	M	45	1.72	84	28.47	0	1	0	0.91	1.05	3.9	white
315671	M	51	1.74	103	34.1	0	0	0	1.06	1.34	6.7	white
316848	F	57	1.6	61	23.8	0	0	1	0.89	1.43	9.4	white
316851	F	52	1.65	93	34.4	0	0	1	0.78	1.55	9.9	white
318866	M	44	1.8	82	25.3	0	0	0	1.43	1.1	6.9	white
318867	M	58	1.67	87	32.2	1	0	1	1.21	2.1	31.8	white
319946	M	43	1.85	120	35.98	0	0	1	0.95	2	26.2	white
321190	F	72	1.68	83.8	29.64	1	0	1	1.02	1.44	12.0	white
322237	M	46	1.62	81	30.9	0	0	0	1.07	1.6	20.4	white
324372	M	50	1.74	82	27.3	0	0	0	0.93	1.75	16.7	white
325492	M	59	1.79	82	25.6	0	0	1	1.02	1.54	13.1	white
326523	F	63	1.62	80	30.7	0	1	1	2.32	1.8	11.0	white
327709	M	49	1.7	85	29.4	0	0	1	0.86	1.66	14.8	white
329787	M	63	1.66	80	29	1	0	1	0.72	2.2	15.9	white
330878	M	51	1.68	116	41	0	0	1	1.29	1.64	11.3	white
330902	M	43	1.76	69	23	0	1	0	1.75	1.47	17.6	white
336949	M	40	1.72	93	31.6	1	0	0	1.69	2.19	15.1	black
339682	F	54	1.58	65,8	26.4	1	0	0	3.75	1.4	14.7	white
341115	M	34	1.81	110	33.6	1	0	1	1.65	1.45	13.3	white
341125	M	58	1.73	89,5	29.9	0	0	0	3.38	1.11	5.8	white
342500	M	41	1.77	98	19.6	0	0	0	0.91	2.44	19.1	white
347073	M	64	1.79	81	25.3	1	0	1	2.07	2.01	27.1	white
348229	M	79	1.69	59	20.3	0	1	1	1.06	1	3.1	white

## Sheet: inter-observer variability
2.3	1
1.3	1.78
1.31	1.42
1.41	1.21
1.65	3.7
1.37	1.2
1.29	0.5
1.22	0.96
1.44	1.7
2.6	3.15
0.9	0.6
2	1.9
1.96	2.6
2.8	2.8
1.59	1.1
1.64	1.4
2.8	3.4
1.45	1
2.25	1.7
1.5	1.96
1.63	1.25
1.5	1.56
1.94	1.7
1.82	1.89
1.44	1.55
1.23	1.33
1.56	1.68
1.04	0.97
2.09	2.37
1.45	1.24
1.75	1.35
2	3.04
1.83	1.54
1.76	1.98
1.16	1.09
1.74	1.16
1.02	1.01
2.4	2.44
1.65	1.91
1.22	1.41
1.34	1.43
1.43	1.98
1.55	3.01
1.1	1.21
2.1	1.38
2	2.26
1.44	1.67
1.6	1.61
1.75	1.85
1.54	1.56
1.66	1.8
2.2	1.61
1.64	1.19
2.19	2.52
1.4	1.98
1.45	1.22
2.44	2.41
2.01	1.66
1	1.14
1.95	1.61
1.77	1.29
1.77	1.87
1.55	1.88
2.95	2.41
1.44	0.97
1.27	1.59
1.37	1.25
1.72	3.43
1.25	1.23
1.82	3.13
1.4	1.64
1.17	1.95
1.77	1.98
1.63	3.1
1.55	1.79
1.13	1.42
1.03	0.77
1.91	1.84
1.19	1.52
1.1	0.94
1.05	1.05
1.8	1.66
1.47	1.93
1.11	1.08
Observer 1	Observer 2

## Sheet: intra-observer variability
\	HRI (2020)
2.3	2.06
1.3	1.3
1.31	1.29
1.41	1.23
1.65	1.91
1.37	1.37
1.29	1.04
1.22	1.2
1.44	1.39
2.6	1.92
0.9	0.8
2	2.2
1.96	1.9
2.8	2.9
1.59	1.45
1.64	1.5
2.8	1.86
1.45	1.33
2.25	1.91
1.5	1.09
1.63	1.5
1.5	2.26
1.94	1.61
1.82	1.93
1.44	1.39
1.23	1.25
1.56	1.72
1.04	1.04
2.09	2.3
1.45	1.27
1.75	1.74
2	2.14
1.83	1.81
1.76	1.99
1.16	1.13
1.74	1.82
1.02	1
2.4	1.93
1.65	1.74
1.22	1.42
1.34	1.27
1.43	1.44
1.55	1.56
1.1	1.01
2.1	1.93
2	2.2
1.44	1.49
1.6	1.79
1.75	1.92
1.54	1.54
1.66	1.88
2.2	1.54
1.64	1.2
2.19	2.23
1.4	1.52
1.45	1.75
2.44	1.84
2.01	2.01
1	0.96
1.95	2.02
1.77	1.87
1.77	1.75
1.55	1.58
2.95	1.95
1.44	1.13
1.27	1.84
1.37	1.15
1.72	2.4
1.25	1.39
1.82	2.32
1.4	1.45
1.17	1.07
1.77	1.61
1.63	1.64
1.55	1.41
1	1.02
1.13	1.11
1.03	0.9
1.91	2.11
1.19	1.2
1.1	1.25
1.05	1.1
1.8	1.67
1.47	1.26
1.11	1.03
